# Supplementary material for: GWAS and Selective Sweep Analysis Reveal the Genetic Basis of Papilla Number in the Sea Cucumber (Apostichopus japonicus)
Source: Animals (Basel). 2025 Dec 25;16(1):66. doi: 10.3390/ani16010066 (PMC12784826; doi:10.3390/ani16010066)
Supplement: Supplementary file 1 [file animals-16-00066-s001.zip]

Archive with 1 entries (1 files):
- animals-3938259-supplementary.pdf
